# Supplementary material for: Hypoxic regulation of cytoglobin and neuroglobin expression in human normal and tumor tissues
Source: Cancer Cell Int. 2010 Sep 9;10:33. doi: 10.1186/1475-2867-10-33 (PMC2945342; doi:10.1186/1475-2867-10-33)
Supplement: Additional file 1 — Table S1. Results of GEO profiles query of Cygb expression in human non-malignant and tumor tissues. This table provides the range of the intra-sample percentile rank values for Cygb expression in a variety of human primary tissue samples. These values provide an indication of the relative expression of Cygb compared to that of all other genes expressed in that sample. [file 1475-2867-10-33-S1.XLSX]

## Sheet: Sheet1
Record ID	Reporter	Tissue	Positive samples	Percentile ranks#	Tissue Description
Non-malignant
GDS2680	AL513673	adrenal	5/5	63-92	adrenal gland
GDS2118	NM_134268	marrow/cord blood	18/18	59-87	hematopoietic stem/progenitor cells and committed progenitor cells
GDS1412	NM_134268	blood	84/89	44-87	whole blood samples from post-menopausal women +/- hormone replacement therapy
GDS2735	NM_134268	blood	23/23	29-78	normal peripheral blood lymphocytes
GDS2824	NM_134268	blood	30/30	27-86	lymphoblastoid cells from control males vs. males with autism
GDS2118	NM_134268	bone marrow	11/11	67-73	CD34+ cells from normal individuals
GDS1917	AL513673	brain	14/14	67-79	normal cerebellum
GDS2250	NM_134268	breast	7/7	40-67	normal breast
GDS2739	NM_134268	breast	8/8	21-79	normal terminal duct lobular units
GDS1330	AA25407	colon	11/11	95-98	normal sigmoid colon
GDS1330	AA25407	colon	20/20	97-100	Crohn disease and ulcerative colitis
GDS2835	NM_134268	endometrium	20/20	68-76	normal vs. endometriosis
GDS2052	NM_134268	endometrium	27/27	67-84	normal endometrium at distinct phases of the menstrual cycle
GDS2206	NM_134268	heart	28/28	62-95	septal myocardial tissue samples from patients with dilated cardiomyopathy vs. patients with non-failing hearts
GDS651	NM_134268	heart	6/11	56-84	normal left ventricle
GDS651	NM_134268	heart	22/26	71-84	left ventricle in idiopathic dilated and ischemic cardiomyopathy
GDS2154	AL513673	heart	4/4	87-87	healthy endomyocardial biopsy
GDS1557	AL513673	heart	25/25	92-98	right atria and left ventricles of hearts
GDS1597	NM_134268	heart	51/51	13-87	51 coronary artery segments from the explanted hearts of 22 cardiac patients
GDS1559	AL513673	heart	25/25	92-98	normal artium and ventricle
GDS507	AL513673	kidney	6/8	68-84	kidney
GDS1673	AL513673	lung	40/40	76-87	non-diseased lungs from multi-organ donors
GDS288	AL513673	muscle	15/15	70-92	vastus lateralis skeletal muscle biopsies
GDS2855	AL513673	muscle	9/20	83-95	normal muscle
GDS2855	AL513673	muscle	11/99	73-95	muscle biopsy specimens from patients with various muscle diseases
GDS2822	NM_134268	placenta	20/20	63-73	control and inflamed placentas from patients with chronic placental malaria
GDS1973	NM_134268	prostate	20/20	59-71	basal, luminal secretory, stromal fibromuscular, and endothelial cells of the prostate
GDS1439	AL513673	prostate	4/6	62-68	benign prostate
GDS1665	NM_134268	thyroid	9/9	68-75	normal tyroid
GDS1732	AL513673	thyroid	6/7	65-81	normal thyroid
GDS1085	AA25407	various	35/35	22-94	different types of normal tissues
Cancer
GDS2680	AL513673	adrenal	10/10	63-95	aldosterone-producing adenoma
GDS2118	NM_134268	bone marrow	55/55	60-76	CD34+ cells from patients with myelodysplastic syndromes
GDS1813	AA025407	brain	49/49	3-89	glial brain tumors of various histogenesis
GDS1962	AL513673	brain	14/26	41-75	grades II & III astrocytoma
GDS1962	AL513673	brain	49/81	29-86	glioblastoma
GDS1962	AL513673	brain	25/50	49-86	olgodendroglioma
GDS1976	AL513673	brain	10/26	63-87	grades III gliomas of various histologic types
GDS1976	AL513673	brain	27/59	51-89	grades IV gliomas of various histologic types
GDS18860	AL513673	brain	24/24	51-84	WHO grade III astrocytoma
GDS18860	AL513673	brain	76/76	33-90	WHO grade IV astrocytoma
GDS2415	AA025408	breast	50/50	5-97	primary breast carcinoma tumors from patients who received breast-conserving therapy
GDS2046	NM_134268	breast	14/14	71-75	pairs of patient-matched preinvasive ductal carcinoma in situ and invasive ductal carcinoma tumors
GDS2250	NM_134268	breast	59/59	22-56	sporadic basal-like cancer (BLC), BRCA-associated breast cancer, and non-BLC tumors
GDS2739	NM_134268	breast	8/8	11-78	hyperplastic enlarged lobular units, the earliest histologically identifiable precursor of breast cancer
GDS2416	NM_134268	cervix	33/33	8-63	33 biopsies from 11 cervical cancer patients; biopsies were obtained from 2 to 5 different areas of each tumor
GDS1667	NM_134268	head & neck	36/36	6-21	head and neck squamous cell carcinoma positive (or not) for human papilloma virus
GDS507	AL513673	kidney	9/10	87-97	renal cell carcinoma
GDS1344	NM_134268	kidney	34/34	63-84	papillary renal cell carcinoma
GDS2242	NM_134268	leukemia	18/18	25-87	acute promyelocytic leukemia
GDS1651	AA025407	leukemia	116/116	5-51	bone marrow and peripheral blood samples from 116 adults with acute myeloid leukemia
GDS1839	AA025407	lymphoma	17/24	40-100	follicular lymphoma
GDS1960	AA025408	lymphoma	36/36	10-84	testicular diffuse large B-cell lymphoma
GDS1439	AL513673	prostate	7/7	63-75	clinically localized prostate cancer
GDS1665	NM_134268	thyroid	9/9	67-75	papillary thyroid carcinoma
GDS1732	AL513673	thyroid	3/7	78-86	papillary thyroid carcinoma
#Range of percentile ranks for positive samples in GEO profile
