# Supplementary material for: Hypoxic regulation of cytoglobin and neuroglobin expression in human normal and tumor tissues
Source: Cancer Cell Int. 2010 Sep 9;10:33. doi: 10.1186/1475-2867-10-33 (PMC2945342; doi:10.1186/1475-2867-10-33)
Supplement: Additional file 2 — Table S2. Results of GEO profiles query of Ngb expression in human non-malignant and tumor tissues. This table provides the range of the intra-sample percentile rank values for Ngb expression in a variety of human primary tissue samples. These values provide an indication of the relative expression of Ngb compared to that of all other genes expressed in that sample. [file 1475-2867-10-33-S2.XLSX]

## Sheet: Sheet1
Record ID	Reporter	Tissue	Positive samples	Percentile Ranks#	Tissue description
Non-malignant
GDS1479	NM_021257	bladder	9/9	29-56	normal urothelium
GDS1412	NM_021257	blood	76/89	37-98	whole blood samples from post-menopausal women +/- hormone replacement therapy
GDS1230	NM_021257	blood/bone marrow	18/18	6-41	hematopoietic stem and progenitor cells
GDS1231	BF5106621	blood/bone marrow	18/18	27-68	hematopoietic stem and progenitor cells
GDS2824	NM_021257	blood (autism)	30/30	5-21	lymphoblastoid cells from control males vs. males with autism
GSA1332	NM_021257	blood (brain)	31/31	83-94	blood samples of controls presymptomatic and symptomatic Huntington's disease
GDS2519	NM_021257	blood	22/22	6-35	blood from normal controls
GDS2519	NM_021257	blood (brain)	33/33	5-40	blood from patients with neurogenetive disease
GDS2519	NM_021257	blood (brain)	50/50	5-44	blood from patients with Parkinson's disease
GDS1331	NM_021257	blood (brain)	31/31	6-44	blood from normal vs. presymptomatic and symptomatic HD patients
GDS2118	NM_021257	bone marrow	11/11	49-59	CD34+ cells from normal individuals
GDS2190	NM_021257	brain	61/61	33-68	post-mortem of dorsolateral prefrontal cortex in adults +/- bipolar disorder
GDS2941	NM_021257	brain	15/15	44-60	postmortem brains of individuals +/- Down syndrome
GDS2191	NM_021257	brain	21/21	41-60	postmortem orbitofrontal cortex from adults +/- bipolar disorder
GDS2250	NM_021257	breast	7/7	24-48	normal breast
GDS2739	NM_021257	breast	8/8	13-44	normal terminal duct lobular unit
GDS1597	NM_021257	coronary artery	32/51	21-86	51 coronary artery segments from the explanted hearts of 22 cardiac patients
GDS2835	NM_021257	endometrium	20/20	40-63	normal vs. endometriosis
GDS2052	NM_021257	endometrium	27/27	44-63	normal endometrium at distinct phases of the menstrual cycle
GDS1968	NM_021257	endothelial	33/36	52-98	umbilical vein endothelial control cells vs. cells subjected to hypoxia/reoxygenation
GDS1362	NM_021257	heart	37/37	32-68	myocardial tissues from nonischemic vs. ischemic cardiomyopathy patients
GDS2643	NM_021257	lymphocytes	56/56	51-86	B lymphocytes and plasma cells from patients with Waldenstrom's macroglobulinemia
GDS1312	NM_021257	lung	5/5	33-51	normal lung
GDS737	NM_021257	lung	30/30	5-62	lung tissue from smokers with severe emphysema vs. smokers with mild or no emphysema
GDS2831	NM_021257	lung	50/50	16-25	lung biopsies from lung transplantation recipients that did or did not develop primary graft dysfunction
GDS2771	NM_021257	lung	90/90	29-62	large airway epithelial cells from cigarette smokers without cancer
GDS534	NM_021257	lung	75/75	3-56	bronchial epithelia in non-smokers, current smokers and former smokers
GDS287	NM_021257	muscle	15/15	3-14	vastus lateralis skeletal muscle biopsies in healthy young vs. older men
GDS288	BF5106621	muscle	15/15	11-63	vastus lateralis skeletal muscle biopsies in healthy young vs. older men
GDS2080	NM_021257	placenta	9/14	48-75	placentas from normal patients vs. those with early or late onset severe preeclampsia
GDS2822	NM_021257	placenta	20/20	52-68	control and inflamed placentas from patients with chronic placental malaria
GDS2528	NM_021257	placenta	36/36	17-29	basal plate of the placenta from midgestation to term
GDS1973	NM_021257	prostate	20/20	48-60	basal, luminal secretory, stromal fibromuscular, and endothelial cells of the prostate
GDS2546	R17762	prostate	72/72	6-24	normal prostate and normal prostate adjacent to tumors
GDS1505	NM_021257	skin	16/16	22-29	cultured skin substitute (contains fibroblasts and keratinocyte), cultured keratinocytes, cultured fibroblasts, and native skin
GDS2518	NM_021257	skin	26/26	5-38	uninvolved and lesional skin of 13 patients with plaque-type psoriasis
GDS1665	NM_021257	thyroid	9/9	41-48	normal thyroid
GDS1402	NM_021257	various	61/61	75-81	various pure normal epithelial, endothelial, fibroblast, stromal, and muscle cell cultures
GDS596	NM_021257	various	158/158	3-67	gene expression profiles from physiologically normal tissues
Cancer
GDS1479	NM_021257	bladder	51/51	25-49	superficial transitional cell carcinomas with or without surrounding carcinoma in situ lesions and muscle invasive carcinomas
GDS2118	NM_021257	bone marrow	55/55	40-60	CD34+ cells from patients with myelodysplastic syndromes
GDS1250	NM_021257	bone marrow	4/4	5-25	atypical ductal hyperplasia tissues from patients with a history of breast cancer
GDS2046	NM_021257	breast	14/14	56-71	pairs of patient-matched preinvasive ductal carcinoma in situ and invasive ductal carcinoma tumors
GDS806	AJ245944	breast	60/60	51-89	estrogen positive primary breast cancer; patients later treated with tamoxifen for 5 years, and tumors classified as cancer recurrence vs. disease-free.
GDS807	AJ245944	breast	60/60	49-90	microdissected estrogen positive primary breast tumors; patients later treated with tamoxifen for 5 years, and tumors grouped according to whether cancer recurred.
GDS2250	NM_021257	breast	40/40	19-56	sporadic basal-like cancer (BLC), BRCA-associated breast cancer, and non-BLC tumors
GDS1329	NM_021257	breast	49/49	21-30	apocrine, luminal and basal breast cancers
GDS2739	NM_021257.1	breast	8/8	8-49	hyperplastic enlarged lobular units, the earliest histologically identifiable precursor of breast cancer
GDS2416	NM_021257	cervix	33/33	22-59	33 biopsies from 11 cervical cancer patients; biopsies were obtained from 2 to 5 different areas of each tumor
GDS1263	AJ245946	colon	16/16	32-63	Dukes' stage B colon cancer
GDS1667	NM_021257	head & neck	36/36	63-75	head and neck squamous cell carcinoma positive (or not) for human papilloma virus
GDS1344	NM_021257	kidney	34/34	44-71	papillary renal cell carcinoma
GDS1282	NM_021257	kidney	35/35	2-44	clear cell sarcoma of the kidney
GDS1324	NM_021257	leukemia	23/23	33-62	T-cell acute lymphoblastic leukemia
GDS2342	NM_021257	leukemia	9/9	32-41	chronic myelogenous leukemia (CML) in first chronic phase
GDS2242	NM_021257	leukemia	18/18	49-95	acute promyelocytic leukemia
GDS2373	NM_021257	lung	130/130	2-32	primary squamous cell lung carcinomas
GDS2771	NM_021257	lung	97/97	25-63	large airway epithelial cells from cigarette smokers with cancer
GDS1312	NM_021257	lung	5/5	32-43	squamous lung cancer biopsy
GDS2546	R17762	prostate	86/86	6-35	primary and metastatic prostate tumors
GDS1439	BF10662	prostate	4/6	65-75	metastatic prostate cancer
GDS1665	NM_021257	thyroid	9/9	40-59	papillary thyroid carcinoma
#Range of percentile ranks for positive samples in GEO profile
